# Supplementary material for: Amplicon Sequencing of Colorectal Cancer: Variant Calling in Frozen and Formalin-Fixed Samples
Source: PLoS One. 2015 May 26;10(5):e0127146. doi: 10.1371/journal.pone.0127146 (PMC4444292; doi:10.1371/journal.pone.0127146)
Supplement: S3 Table — (XLSX) [file pone.0127146.s009.xlsx]

## Sheet: Sheet2
Target Region Name	Chromosome	Start Position	End Position	Probe Strand	Sequence
MPL1_2	chr1	43814982	43815163	+	GGTGGCAGTTTCCTGCACACTACAGGTACCGCCCCCGCCAGGCAGGAGACTGGCGGTGGACCAGGTGGAGCCGAAGGCCTGTAAACAGGCATTCTTGGTTCGCTCTGTGACCCCAGATCTCCGTCCACCGCC
NRAS1_7	chr1	115256500	115256680	+	TCTTGTCCAGCTGTATCCAGTATGTCCAACAAACAGGTTTCACCATCTATAACCACTTGTTTTCTGTAAGAATCCTGGGGGTGTGGAGGGTAAGGGGGCAGGGAGGGAGGGAAGTTCAATTTTTATTA
NRAS8_13	chr1	115258702	115258884	+	TGCGCTTTTCCCAACACCACCTGCTCCAACCACCACCAGTTTGTACTCAGTCATTTCACACCAGCAAGAACCTGTTGGAAACCAGTAATCAGGGTTAATTGGCGAGCCACATCTACAGTACTTTAAAG
ALK1	chr2	29432636	29432822	+	TCGGGCCATCCCGAAGTCTCCAATCTTGGCCACTCTTCCAGGGCCTGGACAGGTCAAGAGGCAGTTTCTGGCAGCAATGTCTCTGGGAAGAAAGGAAATGCATTTCCTAATTTTATCCCTAGGAAGATGAGTG
ALK2	chr2	29443667	29443836	+	GTTGAATTTGCTGCAGAGCAGAGAGGGATGTAACCAAAATTAACTGAGCTGAGTCTGGGCAAATCTTAAACTGGGAGGAACAGGATACAAAGTTACATTTTCAGCAGCTACAATGTATA
IDH1_1_2	chr2	209113084	209113264	+	ACGACCTATGATGATAGGTTTTACCCATCCACTCACAAGCCGGGGGATATTTTTGCAGATAATGGCTTCTCTGAAGACCGTGCCACCCAGAATATTTCGTATGGTGCCATTTGGTGATTTCCACATT
ERBB4_1_2	chr2	212288912	212289100	+	CCTTTCTCTAATAAATCAGGGATTTCTCGCGTTGGAATTCCATCATAGGGTTTTCCTCCAAAGGTCATCAGTTCCCATATAGTAACTCCTATATTGGAGAAAAAATTCTTACTTAAGCATATTAACAACATATGT
ERBB4_3_4	chr2	212530036	212530210	+	TGGATGGCATGGGTGGCACTCCCGATCTGGATCAGCATACTTGAAAATGAAACTGTTTGCCCCCTGTAAGCCATCTGGACATTTTTCCACACAGTTTGGGCCATCTTTAAAATGAGAGCACT
ERBB4_5	chr2	212576821	212576990	+	AATCCACAGTCTGAGCTGACATCAATGATCCTGTGCCAATGCCATCACAAGCTGTAGAAACAAGACTCAGAGTTAGGGGATTGAGAAACTTATTTTTGGCCAATAAATCA
ERBB4_6_7	chr2	212578315	212578499	+	CGCACACAAGAACTGGAATCTACCACAAAGTTATCTGATTAAAAAAAAAAAAAAGGTAAAATAAGCATTAATGTTAACATTCAGCAAACAAGCTCAAAACAAGATATTTTAGGGTTTAAAAATGATTAGCA
ERBB4_8	chr2	212587115	212587285	+	CTCCATATGTGTACTTTGCATTGAAATTGTGCTCCAGTTGAAAGGTGGTTGGATTGTAGACAAAGGTTTGGGGACACTGAGTAACACATGCTCCACTGTCATTGAAATTCATGCAGG
ERBB4_9	chr2	212589783	212589957	+	TGTGTCCTTAGGTCCTGAGCAGCCTCCAGCACATTCTCGATGGCAGCAGTCACTGACGTAAGGTCCGTAGCATCTGCCGTCACATTGTTCTGCACACACCGTCCTTGTCACTGCAGAAGAC
ERBB4_10	chr2	212652706	212652876	+	ATAATTCTACTTACATCCTGAACTACCATTTGTTGACACAAGAGTCAAGTTGGAAGGCCATGGGTTCCGAACAATATCTTGCCAATGAATGGTGTCTGCATAACAAAGGAATTT
ERBB4_11	chr2	212812127	212812311	+	TGTCAAGTTCTTTAATCCAAGTTCTTGAAGTCCAAAGTTTCCATCTTTTCTGTAGTTTAAAAATATTGCCAAGGCATATCGATCCTCATAAAGTTTTGTCCCACGAATAATGCGTAAATTCTCCAGAGG
VHL1_2	chr3	10183769	10183952	+	GGCTCAACTTCGACGGCGAGCCGCAGCCCTACCCAACGCTGCCGCCTGGCACGGGCCGCCGCATCCACAGCTACCGAGGTACGGGCCCGGCGCTTAGGCCCGACCCAGCAGGGACGATAGCACGGTCTGAAGC
VHL3_5	chr3	10188217	10188401	+	GGTTAACCAAACTGAATTATTTGTGCCATCTCTCAATGTTGACGGACAGCCTATTTTTGCCAATATCACACTGCCAGGTACTGACGTTTTACTTTTTAAAAAGATAAGGTTGTTGTGGTAAGTACAGGATA
VHL6_8	chr3	10191450	10191634	+	TCTGAAAGAGCGATGCCTCCAGGTTGTCCGGAGCCTAGTCAAGCCTGAGAATTACAGGAGACTGGACATCGTCAGGTCGCTCTACGAAGATCTGGAAGACCACCCAAATGTGCAGAAAGACCTGGAGCGG
MLH1	chr3	37067212	37067394	+	GGTTCGTACAGATTCCCGGGAACAGAAGCTTGATGCATTTCTGCAGCCTCTGAGCAAACCCCTGTCCAGTCAGCCCCAGGCCATTGTCACAGAGGATAAGACAGATATTTCTAGTGGCAGGGCTAGGCAG
CTNNB1_1_16	chr3	41266010	41266180	+	ATGGCCATGGAACCAGACAGAAAAGCGGCTGTTAGTCACTGGCAGCAACAGTCTTACCTGGACTCTGGAATCCATTCTGGTGCCACTACCACAGCTCCTTCTCTGAGTGGTAAAGGC
PIK3CA1	chr3	178916836	178917024	+	TGATGAAACAAGACGACTTTGTGACCTTCGGCTTTTTCAACCCTTTTTAAAAGTAATTGAACCAGTAGGCAACCGTGAAGAAAAGATCCTCAATCGAGAAATTGGTATGATACAATATCCTATTCTAAAATGCAAA
PIK3CA2	chr3	178921525	178921709	+	ATGTAAATATTCGAGACATTGATAAGGTAAAGTCAAATGCTGATGCTTATTATTTTATAGAAATTATTTTAGATAACCTTTTTCTTGCACTATACAGTAATCTGTTGACCTGTAGTATGTTTTCAGATGGT
PIK3CA3	chr3	178927906	178928082	+	TTATAATTTAGACTAGTGAATATTTTTCTTTGTTTTTTAAGGAACACTGTCCATTGGCATGGGGAAATATAAACTTGTTTGATTACACAGACACTCTAGTATCTGGAAAAATGGCTTTGAATC
PIK3CA4_11	chr3	178936044	178936214	+	ATCCTCTCTCTGAAATCACTGAGCAGGAGAAAGATTTTCTATGGAGTCACAGGTAAGTGCTAAAATGGAGATTCTCTGTTTCTTTTTCTTTATTACAGAAAAAATAACTGAATTTGG
PIK3CA12	chr3	178938832	178939004	+	CACCTGAATAGGCAAGTCGAGGCAATGGAAAAGCTCATTAACTTAACTGACATTCTCAAACAGGAGAAGAAGGATGAAACACAAAAGGTGTGTGACTCTAGTTTGTGTTTGAGACTCTT
PIK3CA13_20	chr3	178951881	178952054	+	TATCTAGCTATTCGACAGCATGCCAATCTCTTCATAAATCTTTTCTCAATGATGCTTGGCTCTGGAATGCCAGAACTACAATCTTTTGATGACATTGCATACATTCGAAAGACCCTAGCC
PIK3CA13_20	chr3	178951999	178952184	-	TTTCAGTTCAATGCATGCTGTTTAATTGTGTGGAAGATCCAATCCATTTTTGTTGTCCAGCCACCATGATGTGCATCATTCATTTGTTTCATGAAATACTCCAAAGCCTCTTGCTCAGTTTTATCTAAG
FGFR3_1_2	chr4	1803538	1803712	+	GCGCTCCCCGCACCGGCCCATCCTGCAGGCGGGGCTGCCGGCCAACCAGACGGCGGTGCTGGGCAGCGACGTGGAGTTCCACTGCAAGGTGTACAGTGACGCACAGCCCCACATCCAGTGGCT
FGFR3_3_4	chr4	1806091	1806277	+	CGGGGTGGGCTTCTTCCTGTTCATCCTGGTGGTGGCGGCTGTGACGCTCTGCCGCCTGCGCAGCCCCCCCAAGAAAGGCCTGGGCTCCCCCACCGTGCACAAGATCTCCCGCTTCCCGCTCAAGCGACAGGTA
FGFR3_5_7	chr4	1807836	1808025	+	CCGGGACGTGCACAACCTCGACTACTACAAGAAGACGACCAACGTGAGCCCGGCCCTGGGGTGCGGGGGTGGGGGTCATGCCAGTAGGACGCCTGGCGCCAACACCGCCTTCCCACACCCTCCCAGGGCCGGCTGCCCGTGA
FGFR3_8	chr4	1808295	1808464	+	GCTCCCCGTACCCCGGCATCCCTGTGGAGGAGCTCTTCAAGCTGCTGAAGGAGGGCCACCGCATGGACAAGCCCGCCAACTGCACACACGACCTGTGAGTGGCATCCCTGGCCCTCCACTGGGTCC
FGFR3_9	chr4	1808921	1809105	+	CCTGCTGCCCCCGGCCCCACCCAGCAGTGGGGGCTCGCGGACGTGAAGGGCCACTGGTCCCCAACAATGTGAGGGGTCCCTAGCAGCCCACCCTGCTGCTGGTGCACAGCCACTCCCCGGCATGAGACTCAGTGC
PDGFRA1_4	chr4	55140981	55141157	+	AAACCGAGGTATGAAATTCGCTGGAGGGTCATTGAATCAATCAGCCCAGATGGACATGAATATATTTATGTGGACCCGATGCAGCTGCCTTATGACTCAAGATGGGAGTTTCCAAGAGATGGA
PDGFRA5	chr4	55144120	55144306	+	AACTTGCTGGGAGCCTGCACCAAGTCAGGTGGGCTCACTGACCTGGAGTGAGGATTTTCACTGGACACATGTGGTTGTGAAAACTGTTCAATCAGGCTTAAATCCTCCACTCTCCATCCCCACACATGGCAGGG
PDGFRA6	chr4	55144519	55144703	+	CACAGAGTATTGCTTCTATGGAGATTTGGTCAACTATTTGCATAAGAATAGGGATAGCTTCCTGAGCCACCACCCAGAGAAGCCAAAGAAAGAGCTGGATATCTTTGGATTGAACCCTGCTGATGAAAGCAC
PDGFRA7_23	chr4	55152012	55152184	+	CGTCCTCCTGGCACAAGGAAAAATTGTGAAGATCTGTGACTTTGGCCTGGCCAGAGACATCATGCATGATTCGAACTATGTGTCGAAAGGCAGTGTACGTCCTCACTTCCCTCACTGGTCA
KIT1	chr4	55561736	55561913	+	CGACGAGATTAGGCTGTTATGCACTGATCCGGGCTTTGTCAAATGGACTTTTGAGATCCTGGATGAAACGAATGAGAATAAGCAGAATGAATGGATCACGGAAAAGGCAGAAGCCACCAACACCG
KIT2	chr4	55592155	55592341	+	CCTATTTTAACTTTGCATTTAAAGGTAACAACAAAGGTATATTTCTTTTTAATCCAATTTAAGGGGATGTTTAGGCTCTGTCTACCATATCAGTCATGATTTTAAGTTCATTCCAACATTGACCATGTCATTTC
KIT3_19	chr4	55593342	55593512	+	ATTTCTCTTCCATTGTAGAGCAAATCCATCCCCACACCCTGTTCACTCCTTTGCTGATTGGTTTCGTAATCGTAGCTGGCATGATGTGCATTATTGTGATGATTCTGACCTACAAATA
KIT3_19	chr4	55593436	55593609	-	TTCTGTGGGGAGAAAGGGAAAAATAGATCACCTTTTAATAATTATTGTCTCAGTCATTAGAGCACTCTGGAGAGAGAACAAATAAATGGTTACCTGTAAATATTTGTAGGTCAGAATCATCA
KIT3_19	chr4	55593556	55593739	+	AACCCATGTATGAAGTACAGTGGAAGGTTGTTGAGGAGATAAATGGAAACAATTATGTTTACATAGACCCAACACAACTTCCTTATGATCACAAATGGGAGTTTCCCAGAAACAGGCTGAGTTTTGGTCAG
KIT20_21	chr4	55594193	55594380	+	CAAAGTCCTGAGTTACCTTGGTAATCACATGAATATTGTGAATCTACTTGGAGCCTGCACCATTGGAGGTAAAGCCGTGTCCAAGCTGCCTTTTATTGTCTGTCAGGTTATCAAAACATGACATTTTAATATG
KIT22	chr4	55595493	55595675	+	CAGAATATTGTTGCTATGGTGATCTTTTGAATTTTTTGAGAAGAAAACGTGATTCATTTATTTGTTCAAAGCAGGAAGATCATGCAGAAGCTGCACTTTATAAGAATCTTCTGCATTCAAAGGAGTCT
KIT23	chr4	55597467	55597652	+	CAGCGATAGTACTAATGAGTACATGGACATGAAACCTGGAGTTTCTTATGTTGTCCCAACCAAGGCCGACAAAAGGAGATCTGTGAGAATAGGTGAGTACCTACCTATCAAGCAACCAAGAGTAACTTTAC
KIT24_28	chr4	55599290	55599472	+	AGAGACATCAAGAATGATTCTAATTATGTGGTTAAAGGAAACGTGAGTACCCATTCTCTGCTTGACAGTCCTGCAAAGGATTTTTAGTTTCAACTTTCGATAAAAATTGTTTCCTGTGATTTTCATAAT
KIT29	chr4	55602666	55602850	+	CCTGAAAGCATTTTCAACTGTGTATACACGTTTGAAAGTGACGTCTGGTCCTATGGGATTTTTCTTTGGGAGCTGTTCTCTTTAGGTAAAATGATCCTTGCCAAAGACAACTTCATTAGACTCAGAGCATCTT
KDR1	chr4	55945984	55946155	+	CGGCTACTTCCTGCTGGTGGAAAGAACAACACTTGAAAATCTGAGCAGCACCTCTCATGTGATGTCCAGGAGTTGGGGGTGTGGATGCTTCCTTTTAAACAGGAGGAGAGCT
KDR1	chr4	55946098	55946284	-	GGATATCACTCCGATGACACAGACACCACCGTGTACTCCAGTGAGGAAGCAGAACTTTTAAAGCTGATAGAGATTGGAGTGCAAACCGGTAGCACAGCCCAGATTCTCCAGCCTGACTCGGGGACCACACTGA
KDR3	chr4	55953777	55953965	+	TTGGGGTCACATACTTCCTCCTCCTCCATACAGGAAACAGGTGAGGTAGGCAGAGAGAGTCCAGAATCCTCTTCCATGCTCAAAGTCTCTGATATCGGAAGAACAATGTAGTCTTTGCCATCCTGAAACAATAAA
KDR4	chr4	55955085	55955257	+	CCCCGTGCCAGCAGTCCAGCATGGTCTGGTACCTAGAGAAGCAAAACACTGATTTCATTAAATGCCTCTTTCTTCCTGAATGCTGAAAATAAGCACTTAAATGAGTACACATTTGTAAAGAG
KDR6	chr4	55960959	55961129	+	TCACTGAGGGACTTCTCCTCCACAAATCCAGAGCTGGCTGAGCTCTGGCTACTGGTGATGCTGTCCAAGCGCCGTTTCAGATCCACAGGGATTGCTCCAACGTAGTCTTTCCCTTGA
KDR8	chr4	55962477	55962653	+	GCTCCTTCTACAAATACAGTACAAAGAGGGAAATCATAGGTATGGACATTTCCTTCAATAATTGGGGTCCCTCCCTCCCTGCATGCCACTATACAACTTACCCTCCGGGGTAACACAGCTGTGA
KDR9	chr4	55972936	55973106	+	ACTGAGACAGCTTGGCTATAAGAAAGAGATAACAGCGCATATTATGATTTAATTTTTCTTTAATTAGAGTCAAGAGTAAGGAAAAGATTCAGACTTTGGTTATTCTGTTCTTAGAAA
KDR10	chr4	55979595	55979775	+	CTCGGTTTACAAGTTTCTTATGCTGATGCTGAAAAAAAGAGTTGACTGAACTTCCAAAGCACAGCATATAACATTACCCAATAACTTCTAGTAACACACAGAATTAAATCTGGGCTTTGGTAAACATT
KDR11	chr4	55980320	55980496	+	TGCTGTACAATTTAAGACAAGCTTTTCTCCAACAGATAGTTCAATTCCATGAGACGGACTCAGAACCACATCATAAATCCTATACCCTAGAGCAAGTAAATTGAAAAAACAGAACATGAGAGA
FBXW7_1	chr4	153245416	153245604	+	AACGACTGGTGCCCTGTTAACGTGTGAATGCAATTCCCTGTCTCCACATCCCAAACACGGATTGATGTATCAAGAGATCCACTCACCACATGGATACCATCAAACTACAAAAGACACAGTTTATTAGAATAGA
FBXW7_2	chr4	153247248	153247417	+	TTGAACACAGCGGACTGCTGCAACATGACCCATCAAAACATGTAAACACTGGCCTGTCTCAATATCCCAAACCCTAAGAGTGGCATCTCGAGAACCGCTAACAACTCTGCAG
FBXW7_5	chr4	153249338	153249520	+	TTCATGAAGATGCATACAACGCACAGTGGAAGTATGCCCATATAAGGTGTGTATACATTCTCCAGTCTCTGCATTCCACACTTTGAGTGTCCGATCTGTAGATCCACTAATGATGATGTTGTCTCTCAT
FBXW7_7	chr4	153250853	153251031	+	ATTCGGTTACCACAAAACTGTAAGCATGTGATCACATGATCATCATGTCCTTTCAGCACCTATAAGAAAGATGTGCAGATTAGAAATATGTTAATTAAATTATGTTCTTTAAAATACTGGTGAAGA
FBXW7_8	chr4	153258953	153259142	+	TCGTTGAAACTGGGGTTCTATCACTTGCATCATATGTTTTACTTGTGTTGGTTCACAACTATCAATGAGTTCATCTAAAGCAAGCAATTTCTCTGGTCCACTCCAGCTCTATCAAAGAGAATTAGAAATTTT
APC1	chr5	112173887	112174071	+	AAGCGAGGTTTGCAGATCTCCACCACTGCAGCCCAGATTGCCAAAGTCATGGAAGAAGTGTCAGCCATTCATACCTCTCAGGAAGACAGAAGTTCTGGGTCTACCACTGAATTACATTGTGTGACAGATGA
APC2	chr5	112174603	112174775	+	TCGAGTGGGTTCTAATCATGGAATTAATCAAAATGTAAGCCAGTCTTTGTGTCAAGAAGATGACTATGAAGATGATAAGCCTACCAATTATAGTGAACGTTACTCTGAAGAAGAACAGC
APC3_42	chr5	112175034	112175208	-	TCTGCTTCCTGTGTCGTCTGATTACATCCTATTTCATCTTCAGCTGATGACAAAGATGATAATGAACTACATCTTGAAAAACATATTGGAGTATCTTCTACACAATAAGTCTGTATTGTT
APC3_42	chr5	112175128	112175297	+	ATGTAATCAGACGACACAGGAAGCAGATTCTGCTAATACCCTGCAAATAGCAGAAATAAAAGAAAAGATTGGAACTAGGTCAGCTGAAGATCCTGTGAGCGAAGTTCCAGCAGTGTCAC
APC3_42	chr5	112175216	112175386	-	CCTGAAGAAAATTCAACAGCTTTGTGCCTGGCTGATTCTGAAGATAAACTAGAACCCTGCAGTCTGCTGGATTTGGTTCTAGGGTGCTGTGACACTGCTGGAACTTCGCTCACAGGAT
APC3_42	chr5	112175306	112175475	+	CACAAAGCTGTTGAATTTTCTTCAGGAGCGAAATCTCCCTCCAAAAGTGGTGCTCAGACACCCAAAAGTCCACCTGAACACTATGTTCAGGAGACCCCACTCATGTTTAGCA
APC3_42	chr5	112175394	112175566	-	GCCACTTACCATTCCACTGCATGGTTCACTCTGAACGGAGCTGGCAATCGAACGACTCTCAAAACTATCAAGTGAACTGACAGAAGTACATCTGCTAAACATGAGTGGGGTCTCCTGAAC
APC3_42	chr5	112175512	112175683	+	GCATTATAAGCCCCAGTGATCTTCCAGATAGCCCTGGACAAACCATGCCACCAAGCAGAAGTAAAACACCTCCACCACCTCCTCAAACAGCTCAAACCAAGCGAGAAGTACCTAAAAATA
APC3_42	chr5	112175630	112175799	-	CCGTGGCAAAATGTAATAAAGTATCAGCATCTGGAAGAACCTGGACCCTCTGAACTGCAGCATTTACTGCAGCTTGCTTAGGTCCACTCTCTCTCTTTTCAGCAGTAGGTGCTTT
APC3_42	chr5	112175740	112175911	+	GGAAAGTACTCCAGATGGATTTTCTTGTTCATCCAGCCTGAGTGCTCTGAGCCTCGATGAGCCATTTATACAGAAAGATGTGGAATTAAGAATAATGCCTCCAGTTCAGGAA
APC3_42	chr5	112175854	112176042	-	AGTATTTCAATATCATCATCATCTGAATCATCTAATAGGTCCTTTTCAGAATCAATAGTTTTTTCTGCCTCTTTCTCTTGGTTTTCATTTGATTCTTTAGGCTGCTCTGATTCTGTTTCATTCCCATTGTCATTT
CSF1R1_3	chr5	149433616	149433799	+	GATAGTTGTTGGGCTGCAGCAAGGGCTGGGCGATATCCCCTTGCTCGCAGCAGGTCAGGTGCTCACTAGAGCTCTCCTCCTCCAGCTCACTGCTGCTGCTGCCGCTGCCACCGCTTCTGCTGCTGCTCGGC
CSF1R4	chr5	149453016	149453189	+	CAAGTAGGCACTCTCTGGAAAGCAGAACACACAAGCATCTGGCATTAGTGGGAAGATGTCCTTGTTTATTTGTCCATTTTGTCATCCACCCATTGATCCAGTCCCTGAGCAGCTATGTCAC
NPM1	chr5	170837493	170837677	+	TTTTTTTTCCAGGCTATTCAAGATCTCTGGCAGTGGAGGAAGTCTCTTTAAGAAAATAGTTTAAACAATTTGTTAAAAAATTTTCCGTCTTATTTCATTTCTGTAACAGTTGATATCTGGCTGTCCTTTTTA
EGFR1	chr7	55211052	55211238	+	AGAGGAAATATGTACTACGAAAATTCCTATGCCTTAGCAGTCTTATCTAACTATGATGCAAATAAAACCGGACTGAAGGAGCTGCCCATGAGAAATTTACAGGGTGAGAGGCTGGGATGCCAAGGCTGGGGGT
EGFR2	chr7	55221792	55221964	+	GGTGCCACCTGCGTGAAGAAGTGTCCCCGTGAGTCCTCCTCTGTGGGCCCTCTAACTGGTCAGGCATCCTTGTCCCGCTCTGTCTCCTGCTGAGCCCTGGAGTATCCCATCTTGGAGAGT
EGFR3	chr7	55233019	55233203	+	GGAGTCATGGGAGAAAACAACACCCTGGTCTGGAAGTACGCAGACGCCGGCCATGTGTGCCACCTGTGCCATCCAAACTGCACCTACGGGTGAGTGGAAAGTGAAGGAGAACAGAACATTTCCTCTCTTGCAAAT
EGFR4	chr7	55241649	55241827	+	AGGAAACTGAATTCAAAAAGATCAAAGTGCTGGGCTCCGGTGCGTTCGGCACGGTGTATAAGGTAAGGTCCCTGGCACAGGCCTCTGGGCTGGGCCGCAGGGCCTCTCATGGTCTGGTGGGGAGCC
EGFR9	chr7	55242388	55242576	+	GACTCTGGATCCCAGAAGGTGAGAAAGTTAAAATTCCCGTCGCTATCAAGGAATTAAGAGAAGCAACATCTCCGAAAGCCAACAAGGAAATCCTCGATGTGAGTTTCTGCTTTGCTGTGTGGGGGTCCATGGCT
EGFR44	chr7	55248879	55249052	+	TCTTCACCTGGAAGGGGTCCATGTGCCCCTCCTTCTGGCCACCATGCGAAGCCACACTGACGTGCCTCTCCCTCCCTCCAGGAAGCCTACGTGATGGCCAGCGTGGACAACCCCCACGTGTG
EGFR44	chr7	55249003	55249178	-	CAGTTGAGCAGGTACTGGGAGCCAATATTGTCTTTGTGTTCCCGGACATAGTCCAGGAGGCAGCCGAAGGGCATGAGCTGCGTGATGAGCTGCACGGTGGAGGTGAGGCAGATGCCCAGCAGGCGGC
EGFR54	chr7	55259486	55259662	+	GCTGGCCAAACTGCTGGGTGCGGAAGAGAAAGAATACCATGCAGAAGGAGGCAAAGTAAGGAGGTGGCTTTAGGTCAGCCAGCATTTTCCTGACACCAGGGACCAGGCTGCCTTCCCACTAGC
MET1	chr7	116339614	116339792	+	AGCCCAGCCAGTGTCCTGACTGTGTGGTGAGCGCCCTGGGAGCCAAAGTCCTTTCATCTGTAAAGGACCGGTTCATCAACTTCTTTGTAGGCAATACCATAAATTCTTCTTATTTCCCAGATCAT
MET2	chr7	116340234	116340420	+	AACAAGATCGTCAACAAAAACAATGTGAGATGTCTCCAGCATTTTTACGGACCCAATCATGAGCACTGCTTTAATAGGGTAAGTCACATCAGTTCCCCACTTATAAACTGTGAGGTATAAATTAGAAATAAGT
MET3	chr7	116411958	116412127	+	GCCCAACTACAGAAATGGTTTCAAATGAATCTGTAGACTACCGAGCTACTTTTCCAGAAGGTATATTTCAGTTTATTGTTCTGAGAAATACCTATACATATACCTCAGTGGGTTGT
MET4	chr7	116417431	116417620	+	TATATCATGGGACTTTGTTGGACAATGATGGCAAGAAAATTCACTGTGCTGTGAAATCCTTGAACAGTAAGTGGCATTTTATTTAACCATGGAGTATACTTTTGTGGTTTGCAACCTAATAAATAGCTTATAATA
MET6	chr7	116423385	116423555	+	TGTATGATAAAGAATACTATAGTGTACACAACAAAACAGGTGCAAAGCTGCCAGTGAAGTGGATGGCTTTGGAAAGTCTGCAAACTCAAAAGTTTACCACCAAGTCAGATGTGGTAAT
SMO1	chr7	128845073	128845257	+	GGTTCGGACAGACAACCCCAAGAGCTGGTACGAGGACGTGGAGGGCTGCGGCATCCAGTGCCAGAACCCGCTCTTCACAGAGGCTGAGCACCAGGACATGCACAGCTACATCGCGGCCTTCGGGGCCGTCACGGGC
SMO2	chr7	128846010	128846194	+	TACGCCCTGATGGCTGGTGTGGTTTGGTTTGTGGTCCTCACCTATGCCTGGCACACTTCCTTCAAAGCCCTGGGCACCACCTACCAGCCTCTCTCGGGCAAGACCTCCTACTTCCACCTGCTCACCTGGTC
SMO3	chr7	128846348	128846536	+	CGTGCTGGCCCCAATCGGCCTGGTGCTCATCGTGGGAGGCTACTTCCTCATCCGAGGTGAGTGAAGACCAGGCCAGGACCAGTTGGGCAACAAAATATACTGGGCACTTGCTGCCAGTACTGGGAGCTGCCAGCACG
SMO4	chr7	128850311	128850499	+	GCACCTGGGTCTGGACCAAGGCCACGCTGCTCATCTGGAGGCGTACCTGGTGCAGGTGGGCATGGCAGCCAGCCCCTCCTGCCCTGCCCGCCTCACCCTCAGCCTTGGGACCCCATCTTTAGGTTTTGTCGGGTCCTG
SMO5	chr7	128851563	128851734	+	GTCACCCCTGTGGCAACTCCAGGTATGAGAGTTCAAGCTTCTGGAGGAAGGTGGGGGGAGCACAGAGGCTGGGGGCTTCTGGGACTGGAGTACAGGGGCTGTCGGAGGAGGAGGAAGAG
BRAF1	chr7	140453093	140453267	+	CACTCCATCGAGATTTCACTGTAGCTAGACCAAAATCACCTATTTTTACTGTGAGGTCTTCATGAAGAAATATATCTGAGGTGTAGTAAGTAAAGGAAAACAGTAGATCTCATTTTCCTATC
BRAF28	chr7	140481369	140481545	+	ACTGTTCCAAATGATCCAGATCCAATTCTTTGTCCCACTGTAATCTGCCCATCAGGAATCTCCCAATCATCACTCGAGTCCCGTCTACCAAGTGTTTTCTTGATAAAAACAGTAAAAAAGTCA
FGFR1_1	chr8	38282183	38282360	+	GGGGACCGCTCTGTGGAAGATGGGAGAGGAGGCACTTGTCATGGGGACCTTGCCATGGCTAAAGAGGGGTGGGCTCACCTGCGCCCCACTTGGCTTTCCCAGTGATGGGTTGTAAACCTCCCAGCAC
FGFR1_2	chr8	38285908	38286090	+	TCCGAGGAGGGGAGAGCATCTATGGGAAGAAGAAGGGGCACTGAGGTTCCTCCTAGGGACCCCTAGATTTCACCAAGGCTAGTGCAGTTCCAGATGAACACGGACACCCTCCCCATGGGGATCCCAGTC
JAK2_1	chr9	5073737	5073923	+	TATGTGTCTGTGGAGACGAGAGTAAGTAAAACTACAGGCTTTCTAATGCCTTTCTCAGAGCATCTGTTTTTGTTTATATAGAAAATTCAGTTTCAGGATCACAGCTAGGTGTCAGTGTAAACTATAATTT
CDKN2A1	chr9	21971123	21971308	+	GGGCTCCGCGCCGTGGAGCAGCAGCAGCTCCGCCACTCGGGCGCTGCCCATCATCATGACCTGCCAGAGAGAACAGAATGGTCAGAGCCAGGGTGGGGGCCGGCATGACGGAAAGGAAGCTTGTGTAGAGCCCCC
ABL1_1	chr9	133738302	133738491	+	CCATGAAGCACAAGCTGGGCGGGGGCCAGTACGGGGAGGTGTACGAGGGCGTGTGGAAGAAATACAGCCTGACGGTGGCCGTGAAGACCTTGAAGGTAGGCTGGGACTGCCGGGGGTGCCCAGGGTACGTGGGGCAAG
ABL1_9	chr9	133747476	133747664	+	TTTCCTTCTGCAGGAGGACACCATGGAGGTGGAAGAGTTCTTGAAAGAAGCTGCAGTCATGAAAGAGATCAAACACCCTAACCTGGTGCAGCTCCTTGGTGAGTAAGCCCGGGGCTCTGAAGAGAGGGTCTCGCGCCGC
ABL1_10	chr9	133748157	133748327	-	CCCGTAGGTCATGAACTCAGTGATGATATAGAACGGGGGCTCCCGGGTGCAGACCCCTGCCAACAAGACAACGAGGACTTCAACACGTGGCTCCGCTCCCAACTGAACAAACAACT
ABL1_10	chr9	133748277	133748457	+	GAACCTCCTGGACTACCTGAGGGAGTGCAACCGGCAGGAGGTGAACGCCGTGGTGCTGCTGTACATGGCCACTCAGATCTCGTCAGCCATGGAGTACCTGGAGAAGAAAAACTTCATCCACAGGTAGGGGCCT
ABL1_16	chr9	133750328	133750516	+	GCCCATGCTGGAGCCAAGTTCCCCATCAAATGGACTGCACCCGAGAGCCTGGCCTACAACAAGTTCTCCATCAAGTCCGACGTCTGGGGTAAGGGCTGCTGCTGCACTGAAGTGGTCCTTCCTGACTACAGGAGGGTT
NOTCH1_1	chr9	139397740	139397928	+	CCAGGTAGACGATGGAGCTGGGCGGACAATCAGAGAGGGGCTGGGACCCGAGGCTTCCTCCTCCCCCGCCCACCGGCCAGGGATGCTGCCGCAGGACACTGAGGCCCATGACGCCACAGTCAGGACATGGTGAGGC
NOTCH1_2	chr9	139399316	139399485	+	GCAGCACGCGGCTGAGCTCCCGCAGGAAGTGGAAGGAGCTGTTGCGCAGCTGCTCCGGCGGCATCAGCACCACCACCACCAGCGTGCCGGCCGCCAGCCTCTCGGGTACATGCTCCGC
RET1	chr10	43609048	43609226	+	CTGCTTCCCTGAGGAGGAGAAGTGCTTCTGCGAGCCCGAAGACATCCAGGGTGAGTGGGTGGCGGCCGGGACCACCACCACCTCCCAGCCCCACAGAGGTCTCAACAGCACATCTGAGGTCCCAACAA
RET2_9	chr10	43609902	43610075	-	TGGCTTGTGGGCAAACTTGTGGTAGCAGTGGATGCAGAAGGCAGACAGCAGCACCGAGACGATGAAGGAGAAGAGGACAGCGGCTGCGATCACCGTGCGGCACAGCTCGTCGCACAGTGG
RET10	chr10	43613810	43613998	+	CGAGTGAGCTGCGAGACCTGCTGTCAGAGTTCAACGTCCTGAAGCAGGTCAACCACCCACATGTCATCAAATTGTATGGGGCCTGCAGCCAGGATGGTAAGGCCAGCTGCAGGGTGAGGTGGGCAGCCACTGCACCCAG
RET11_12	chr10	43615533	43615703	+	CCTGGTAGCTGAGGGGCGGAAGATGAAGATTTCGGATTTCGGCTTGTCCCGAGATGTTTATGAAGAGGATTCCTACGTGAAGAGGAGCCAGGTGCCCAGTCCCGGGGATGAGGCGGGG
RET13	chr10	43617388	43617564	+	ATGGCAATTGAATCCCTTTTTGATCATATCTACACCACGCAAAGTGATGTGTAAGTGTGGGTGTTGCTCTCTTGGGGTGGAGGTTACAGAAACACCCTTATACATGTAGTGGGGCCACGACGC
PTEN1	chr10	89624214	89624388	+	CAAAGAGATCGTTAGCAGAAACAAAAGGAGATATCAAGAGGATGGATTCGACTTAGACTTGACCTGTATCCATTTCTGCGGCTGCTCCTCTTTACCTTTCTGTCACTCTCTTAGAACGTGG
PTEN3	chr10	89685275	89685459	+	ATATACAATCTGTAAGTATGTTTTCTTATTTGTATGCTTGCAAATATCTTCTAAAACAACTATTAAGTGAAAGTTATCTGCTTGTTAGAGTGAGGTAGAGTTAAAGATACATTTTAACAGAATTGTATT
PTEN4	chr10	89711865	89712039	+	GTCAGAGGCGCTATGTGTATTATTATAGCTACCTGTTAAAGAATCATCTGGATTATAGACCAGTGGCACTGTTGTTTCACAAGATGATGTTTGAAACTATTCCAATGTTCAGTGGCGGAACT
PTEN7	chr10	89717489	89717668	+	ATATTGCTGATATTAATCATTAAAATCGTTTTTGACAGTTTGACAGTTAAAGGCATTTCCTGTGAAATAATACTGGTATGTATTTAACCATGCAGATCCTCAGTTTGTGGTCTGCCAGCTAAAG
PTEN7	chr10	89717615	89717801	-	TTTAGCATCTTGTTCTGTTTGTGGAAGAACTCTACTTTGATATCACCACACACAGGTAACGGCTGAGGGAACTCAAAGTACATGAACTTGTCTTCCCGTCGTGTGGGTCCTGAATTGGAGGAATATATCTTCACC
PTEN13	chr10	89720684	89720870	+	CAGAAAAAGTAGAAAATGGAAGTCTATGTGATCAAGAAATCGATAGCATTTGCAGTATAGAGCGTGCAGATAATGACAAGGAATATCTAGTACTTACTTTAACAAAAAATGATCTTGACAAAGCAAATAAAGACA
PTEN13	chr10	89720814	89720991	-	TTCTTCATCAGCTGTACTCCTAGAATTAAACACACATCACATACATACAAGTCAACAACCCCCACAAAATGTTTAATTTAACTGACCTTAAAATTTGGAGAAAAGTATCGGTTGGCTTT
FGFR2_1	chr10	123258006	123258184	+	GATTTATGATATTCTTGTGTTTCCCAATCATCTTCATCATCTCCATCTCTGACACCAGATCAGAAAGGTCTTTCTCTGTGGCATCATCTATGAACAGTAGGCATATTCACAAATCAGTTCATTTC
FGFR2_2	chr10	123274746	123274930	+	CAGTAAATGGCTATCTCCAGGTAGTCTGGGGAAGCTGTAATCTCCTTTTCTCTTCCAGGCGCTAGATTGCAGATCACAGGAGGAGGAACAGATAAGCAGGCCATAGAGTTAGCACACCAGACTGACGCATC
FGFR2_5	chr10	123279385	123279555	+	AACAGGAAATCAAAGAACCTGTGGCCAAACCCATGAAGGAGACCCCAGTTGTGGGTACCTTTAGATTCAGAAAGTCCTCACCTTGAGAACCTTGAGGTAGGGCAGCCCGTCGGGCCC
FGFR2_5	chr10	123279471	123279640	-	ACGTAGAGTTTGTCTGCAAGGTTTACAGTGATGCCCAGCCCCACATCCAGTGGATCAAGCACGTGGAAAAGAACGGCAGTAAATACGGGCCCGACGGGCTGCCCTACCTCAAGGTT
FGFR2_5	chr10	123279587	123279769	+	TCTCCTCCGACCACTGTGGAGGCATTTGCCGGCAGTCCGGCTTGGAGGATGGGCCGGTGAGGCGATCGCTCTGGTGGAGAGAGGGAAGAAAGGAGGAGTGGGGATGGGAGAATGAGAGACCAATAAATA
HRAS1	chr11	533843	534021	+	CCTCCTGGCCGGCGGTATCCAGGATGTCCAACAGGCACGTCTCCCCATCAATGACCACCTGCTTCCGGTAGGAATCCTGCAGGAGGACAGGGCTCAGGGACCCCCTCAGGACCTTCCGTGGGGGGA
HRAS6	chr11	534251	534434	+	GCCCACACCGCCGGCGCCCACCACCACCAGCTTATATTCCGTCATCGCTCCTCAGGGGCCTGCGGCCCGGGGTCCTCCTACAGGGTCTCCTGCCCCACCTGCCAAGGAGGGCCCTGCTCAGCCAGGCCCAGGC
ATM1	chr11	108117817	108117989	+	TGTCACCAGGTACAGTAAGTAGGTCATGTCACATTTAGAAATTTCCTGTTAATTTTTTTTTTAAACTGGGCATTTTGGGCTTTTAAAACCTGTGTTCTCACAAAAAGCCTATAAAAT
ATM2	chr11	108119793	108119963	+	TTGTGCCTTGGTAAAGTGTTACCATTTTCTCATTCAGTGTCATTTTAATCTCTTGTATGTTATTTTTCAGAAAACTTTCAGTGGAATCCTTTCATCTCAACCAGAACTAAGTCATTT
ATM3	chr11	108123513	108123683	+	AGTAATTTTCCTCATCTTGTACTGGAGAAAATTCTTGTGAGTCTCACTATGAAAAACTGTAAAGCTGCAATGAATTTTTTCCAAAGCGTGCCAGAATGGTATGTTATCTAATA
ATM4	chr11	108137939	108138126	+	TAATGGAGGTGGAGGATCAGTCATCCATGAATCTATTTAACGATTACCCTGATAGTAGTGTTAGTGATGCAAACGAACCTGGAGAGAGCCAAAGTACCATAGGTAAATACATATTTACTACTTGGGATT
ATM6	chr11	108155104	108155281	+	GGCACAGCAAAGAGAGACTGCTACCAAGGTCTATGATATGCTTAAAAGTGAAAACTTATTGGGAAAACAGGTATGGCTTCAATTTTTATGTACTTTTCATTCCCTGAATGATATGAGATAT
ATM7	chr11	108170442	108170618	+	GGGTCCTATAGATTTCTCTACCATAGCTATACAACATAGTAAAGATGCATCTTATACCAAGGCCCTTAAGTTATTTGAAGATAAAGAACTTCAGTGGACCTTCATAATGCTGACCTACCTGAA
ATM9	chr11	108172391	108172571	+	TTAGCCACAAAGACTGGACATAGTTTCTGGGAGATTTATAAGATGACAACAGATCCAATGCTGGCCTATCTACAGCCTTTTAGAACATCAAGAAAAAAGGTCTCTTAAGTAATAAATGTTTATTGAA
ATM10	chr11	108173612	108173801	+	AAATCTGTGGATTCCTCTAAGTGAAAATCATGACATTTGGATAAAGACACTGACTTGTGCTTTTTTGGACAGTGGAGGCACAAAATGTGAAATTCTTCAATTATTAAAGCCAATGTGTGAAGTAAGAAGATTAATT
ATM11	chr11	108180915	108181101	+	AAGTTGCCAAGGTAGCTCAGTCTTGTGCTGCTCACTTTACAGCTTTACTCTATGCAGAAATCTATGCAGATAAGAAAAGTATGGATGATCAAGAGAAAAGGTAATGGAATTTAGAATTTTTGGTTTTTAAAA
ATM12	chr11	108200926	108201096	+	TTCAGCGAGAGCTGGAGTTGGATGAATTAGCCCTGCGTGCACTGAAAGAGGATCGTAAACGCTTCTTATGTAAAGCAGTTGAAAATTATATCAACTGCTTATTAAGTGGAGAAGA
ATM14	chr11	108204651	108204823	+	TACTATGGAAATTAAGGTAATTTGCAATTAACTCTTGATTTTTTTTAAACTAAATTTTTTTTATTAGATTGAACCATTTGAAATAGTATTTTTATGTAGGTCAAAATTGGTTAAATA
ATM15	chr11	108205739	108205928	+	AGGTGTAAATTTACCAAAAATAATAGATTGTGTAGGTTCCGATGGCAAGGAGAGGAGACAGCTTGTTAAGGTGAGCCTTCCCTTCTCTGGCTTAGCCCTTAGAGTTTTAGTGATGAAAATTTTTAGTTCATATT
ATM16	chr11	108206566	108206750	+	GATGCTGTCATGCAACAGGTCTTCCAGATGTGTAATACATTACTGCAGAGAAACACGGAAACTAGGAAGAGGAAATTAACTATCTGTACTTATAAGGTAACTATTTGTACTTCTGTTAGTTCACCAAAAAC
ATM17	chr11	108218061	108218247	+	TCTAGGTAAGTAATAAAATCTATGTATCTATTCTTTTTAGTAAATATTTGGTCATCATGGAATGTTGTTTGCCTACCAAGATATTACAAATATAAGAGACAGATAAATTGAAGCAGTAAATATTGGGTTTTTT
ATM18	chr11	108225562	108225751	+	AACCATTGTAGAGGTAAAGTATTTTATAAGGAAGACTTTATTTTTTTTCTTACCAGGTAGACTGTGTATCTCATCAGGAAGTCACTGATGTGAAGAGCACTGCTTCATTTTAACATAGGGGGATGTGGCTGGGCAGC
ATM19	chr11	108236058	108236241	+	ACGTGTCTTAATGAGACTACAAGAGAAACTGAAAGGAGTGGAAGAAGGCACTGTGCTCAGTGTTGGTGGACAAGTGAATTTGCTCATACAGCAGGCCATAGACCCCAAAAATCTCAGCCGACTTTTCCCAG
KRAS1	chr12	25378532	25378717	+	TTGCTGATGTTTCAATAAAAGGAATTCCATAACTTCTTGCTAAGTCCTGAGCCTGTTTTGTGTCTACTGTTCTAGAAGGCAAATCACATTTATTTCCTACTAGGACCATAGGTACATCTTCAGAGTCCTTA
KRAS2	chr12	25380245	25380427	+	CCTCTTGACCTGCTGTGTCGAGAATATCCAAGAGACAGGTTTCTCCATCAATTACTACTTGCTTCCTGTAGGAATCCTGAGAAGGGAGAAACACAGTCTGGATTATTACAGTGCACCTTTTACTTCAA
KRAS7	chr12	25398225	25398414	+	TGTATCGTCAAGGCACTCTTGCCTACGCCACCAGCTCCAACTACCACAAGTTTATATTCAGTCATTTTCAGCAGGCCTTATAATAAAAATAATGAAAATGTGACTATATTAGAACATGTCACACATAAGGTTA
PTPN11_1	chr12	112888135	112888323	+	TGGTGATTACTATGACCTGTATGGAGGGGAGAAATTTGCCACTTTGGCTGAGTTGGTCCAGTATTACATGGAACATCACGGGCAATTAAAAGAGAAGAATGGAGATGTCATTGAGCTTAAATATCCTCTGAACTGT
PTPN11_10	chr12	112926856	112927032	+	GGTCAGGGATGGTCCAGACAGAAGCACAGTACCGATTTATCTATATGGCGGTCCAGCATTATATTGAAACACTACAGCGCAGGATTGAAGAAGAGCAGGTACCAGCCTGAGGGCTGGCATGCGG
HNF1A_1	chr12	121431385	121431558	+	GTGGGGCCCAGCATCCCAGCAGATCCTGTTCCAGGCCTATGAGAGGCAGAAGAACCCTAGCAAGGAGGAGCGAGAGACGCTAGTGGAGGAGTGCAATAGGTACAACGGCGGGCGGGAAACAG
HNF1A_3	chr12	121432042	121432221	+	GCGCAAAGAAGAAGCCTTCCGGCACAAGCTGGCCATGGACACGTACAGCGGGCCCCCCCCAGGGCCAGGCCCGGGACCTGCGCTGCCCGCTCACAGCTCCCCTGGCCTGCCTCCACCTGCCCTCTCCCCC
FLT3_1	chr13	28592590	28592766	+	CATAGTTGGAATCACTCATGATATCTCGAGCCAATCCAAAGTCACATATCTTCACCACTTTCCCGTGGGTGACAAGCACGTTCCTGGCGGCCAGGTCTCTGTGAACACACTGTCAAGAATGA
FLT3_13	chr13	28602295	28602464	+	GTGTGCACGCCCCCAGCAGGTTCACAATATTCTCGTGGCTTCCCAGCTGGGTCATCATCTTGAGTTCTGACATGAGTGCCTCTCTTTCAGAGCTGTCTGCTTTTTCTGTCAAAGAA
FLT3_14	chr13	28608214	28608402	+	ACTCCCATTTGAGATCATATTCATATTCTCTGAAATCAACGTAGAAGTACTCATTATCTGAGGAGCCGGTCACCTGTACCATCTGTAGCTGGCTTTCATACCTAAATTGCTTCAGAGATGAAATGATGAGTCA
FLT3_22	chr13	28610098	28610267	-	TATAGGAGTGAACCACTATGCCCAGCCAGTGAGCTTATTTCACACGTTCTTTTCTATAGGGAAACCTCAAGTGCTCGCAGAAGCATCGGCAAGTCAGGCGTCCTGTTTCTCGGATGG
RB1_1	chr13	48919156	48919336	+	ATTTACTTTTTTCTATTCTTTCCTTTGTAGTGTCCATAAATTCTTTAACTTACTAAAAGAAATTGATACCAGTACCAAAGTTGATAATGCTATGTCAAGACTGTTGAAGAAGTATGATGTATTG
RB1_2	chr13	48923120	48923296	+	TTATTAGCTAAAGGTAAGTTCATTATATTTATTAAATGCTAATATTTCAAATGTAATAATTAAATTGGCATTCCTTTGGACTAAATTCCCCAATTTTTATTGAGTAATGTACTCCTCCCTCAT
RB1_3	chr13	48942655	48942826	+	ACGAAAAAGTAACCTTGATGAAGAGGTGAATGTAATTCCTCCACACACTCCAGTTAGGTATGAATTTTCCTACTTTTAATTATATTATAATTTTGTTATTCATGGCTTTATAGTG
RB1_4	chr13	48955504	48955684	+	TAGAACGATGTGAACATCGAATCATGGAATCCCTTGCATGGCTCTCAGTAAGTAGCTAAATAATTGAAGAAATTCATTCATGTGCATATGGCTAACAAATTATTGTTAGTGAGAGGTGTTTCTTA
RB1_6	chr13	49027112	49027288	+	TTTGATCTTATTAAACAATCAAAGGACCGAGAAGGACCAACTGATCACCTTGAATCTGCTTGTCCTCTTAATCTTCCTCTCCAGAATAATCACACTGCAGCAGATATGTAAGCAAAATATA
RB1_7	chr13	49033813	49033989	+	TCTCCGGCTAAATACACTTTGTGAACGCCTTCTGTCTGAGCACCCAGAATTAGAACATATCATCTGGACCCTTTTCCAGCACACCCTGCAGAATGAGTATGAACTCATGAGAGACAGGCATTT
RB1_8	chr13	49037815	49037985	+	TTTACATCAATTTATTTACTAGATTATGATGTGTTCCATGTATGGCATATGCAAAGTGAAGAATATAGACCTTAAATTCAAAATCATTGTAACAGCATACAAGGATCTTCCTCA
RB1_9	chr13	49039132	49039304	+	AAGAGGAGTATGATTCTATTATAGTATTCTATAACTCGGTCTTCATGCAGAGACTGAAAACAAATATTTTGCAGTATGCTTCCACCAGGGTAGGTCAAAAGTATCCTTTGATTGGAAAA
AKT1	chr14	105246429	105246600	+	CTCACGTTGGTCCACATCCTGCGGCCGCTCCTTGTAGCCAATGAAGGTGCCATCATTCTTGAGGAGGAAGTAGCGTGGCCGCCAGGTCTTGATGTACTCCCCTACAGACGTGCGGGTGGTGA
CDH1_1	chr16	68835613	68835782	+	TGGGCACAGATGGTGTGATTACAGTCAAAAGGCCTCTACGGTTTCATAACCCACAGATCCATTTCTTGGTCTACGCCTGGGACTCCACCTACAGAAAGTTTTCCACCAAAGTCACGCTGAAT
CDH1_2	chr16	68846109	68846283	+	CGATAATCCTCCGATCTTCAATCCCACCACGGTAATTCTATAACTCCTTAGAGGGTTTCCAAAGAAAGGTCTTTTGTTGTTCATGAACTAAGTGTCACCACTGCTCATGGGCGAAGTCTTT
CDH1_3	chr16	68847246	68847422	+	ACTGATGCTGATGCCCCCAATACCCCAGCGTGGGAGGCTGTATACACCATATTGAATGATGATGGTGGACAATTTGTCGTCACCACAAATCCAGTGAACAACGATGGCATTTTGAAAACAGCA
TP53_1	chr17	7573977	7574147	+	CGGAACATCTCGAAGCGCTCACGCCCACGGATCTGCAGCAACAGAGGAGGGGGAGAAGTAAGTATATACACAGTACCTGAGTTAAAAGATGGTTCAAGTTACAATTGTTTGACTTTATG
TP53_3	chr17	7576996	7577166	+	CGCTTAGTGCTCCCTGGGGGCAGCTCGTGGTGAGGCTCCCCTTTCTTGCGGAGATTCTCTTCCTCTGTGCGCCGGTCTCTCCCAGGACAGGCACAAACACGCACCTCAAAGCTGTTCCG
TP53_17	chr17	7577495	7577683	+	GGTGAGGATGGGCCTCCGGTTCATGCCGCCCATGCAGGAACTGTTACACATGTAGTTGTAGTGGATGGTGGTACAGTCAGAGCCAACCTAGGAGATAACACAGGCCCAAGATGAGGCCAGTGCGCCTTGGGGAGA
TP53_31_59	chr17	7578064	7578234	+	AGAAAGCCCCCCTACTGCTCACCTGGAGGGCCACTGACAACCACCCTTAACCCCTCCTCCCAGAGACCCCAGTTGCAAACCAGACCTCAGGCGGCTCATAGGGCACCACCACACTA
TP53_31_59	chr17	7578156	7578325	-	CTGATTGCTCTTAGGTCTGGCCCCTCCTCAGCATCTTATCCGAGTGGAAGGAAATTTGCGTGTGGAGTATTTGGATGACAGAAACACTTTTCGACATAGTGTGGTGGTGCCCTATGAGCCGCC
TP53_31_59	chr17	7578246	7578415	+	TGAGGAGGGGCCAGACCTAAGAGCAATCAGTGAGGAATCAGAGGCCTGGGGACCCTGGGCAACCAGCCCTGTCGTCTCTCCAGCCCCAGCTGCTCACCATCGCTATCTGAGCAGCG
TP53_31_59	chr17	7578346	7578515	-	GTTGATTCCACACCCCCGCCCGGCACCCGCGTCCGCGCCATGGCCATCTACAAGCAGTCACAGCACATGACGGAGGTTGTGAGGCGCTGCCCCCACCATGAGCGCTGCTCAGATAGCG
TP53_31_59	chr17	7578468	7578645	+	CCCACAGCTGCACAGGGCAGGTCTTGGCCAGTTGGCAAAACATCTTGTTGAGGGCAGGGGAGTACTGTAGGAAGAGGAAGGAGACAGAGTTGAAAGTCAGGGCACAAGTGAACAGATAAAGCAACTGGA
TP53_60	chr17	7579324	7579507	+	GCCCAGACGGAAACCGTAGCTGCCCTGGTAGGTTTTCTGGGAAGGGACAGAAGATGACAGGGGCCAGGAGGGGGCTGGTGCAGGGGCCGCCGGTGTAGGAGCTGCTGGTGCAGGGGCCACGGGGGGAGCAG
TP53_64	chr17	7579852	7580032	+	GCTCGACGCTAGGATCTGACTGCGGCTCCTCCATGGCAGTGACCCGGAAGGCAGTCTGGCTGCTGCAAGAGGAAAAGTGGGGATCCAGCATGAGACACTTCCAACCCTGGGTCACCTGGGCCTGCAG
ERBB2_1	chr17	37880191	37880361	+	TGTTGAGGGAAAACACATCCCCCAAAGCCAACAAAGAAATCTTAGACGTAAGCCCCTCCACCCTCTCCTGCTAGGAGGACAGGAAGGACCCCATGGCTGCAGGTCTGGGCTCTGGTCT
ERBB2_4	chr17	37880963	37881151	+	CGTGATGGCTGGTGTGGGCTCCCCATATGTCTCCCGCCTTCTGGGCATCTGCCTGACATCCACGGTGCAGCTGGTGACACAGCTTATGCCCTATGGCTGCCTCTTAGACCATGTCCGGGAAAACCGCGGACGCCTGGG
ERBB2_13	chr17	37881298	37881482	+	GCGGCTCGTACACAGGGACTTGGCCGCTCGGAACGTGCTGGTCAAGAGTCCCAACCATGTCAAAATTACAGACTTCGGGCTGGCTCGGCTGCTGGACATTGACGAGACAGAGTACCATGCAGATGGGGGCA
SMAD4_1	chr18	48575131	48575301	+	TTTGACTTAAAATGTGATAGTGTCTGTGTGAATCCATATCACTACGAACGAGTTGTATCACCTGGAATTGGTAAGTAGACTTTGCTTTCATCCTAAGAAACATAAAGGGAAA
SMAD4_2	chr18	48581168	48581346	+	AGGGACAGCCATCGTTGTCCACTGAAGGACATTCAATTCAAACCATCCAGCATCCACCAAGTAATCGTGCATCGACAGAGACATACAGCACCCCAGCTCTGTTAGCCCCATCTGAGTCTAATGC
SMAD4_3	chr18	48584528	48584714	+	GGGCCTCAGCCAGGACAGCAGCAGAATGGATTTACTGGTCAGCCAGCTACTTACCATCATAGTATGTACATACTTTAAAAAATCTTTTAAATAGTTGAGAAAAAAGTAGGCAGCCTTTATAAAAGCAAATTAAC
SMAD4_4	chr18	48586234	48586416	+	CCAGCCTCCCATTTCCAATCATCCTGGTAAGTGTATTTCAAAATTGATTTCCTGTATTTAGATTGATTTAGTGGTGATTGAAACGCACAAACACAGGCTTTAATGGAATTATGGGGTCACTTCTCAGAT
SMAD4_5	chr18	48591796	48591982	+	TTGAAATGGATGTTCAGGTAGGAGAGACATTTAAGGTTCCTTCAAGCTGCCCTATTGTTACTGTTGATGGATACGTGGACCCTTCTGGAGGAGATCGCTTTTGTTTGGGTCAACTCTCCAATGTCCACAGGAC
SMAD4_11	chr18	48593377	48593547	+	AAGGTGTGCAGTTGGAATGTAAAGGTGAAGGTGATGTTTGGGTCAGGTGCCTTAGTGACCACGCGGTCTTTGTACAGAGTTACTACTTAGACAGAGAAGCTGGGCGTGCACCTGGAGA
SMAD4_12	chr18	48602998	48603168	+	TGTCATCGACAGATGCAGCAGCAGGCGGCTACTGCACAAGCTGCAGCAGCTGCCCAGGCAGCAGCCGTGGCAGGAAACATCCCTGGCCCAGGATCAGTAGGTGGAATAGCTCCA
SMAD4_15	chr18	48604638	48604808	+	CGTCGCTTATGCATACTCAGGATGAGTTTTGTGAAAGGCTGGGGACCGGATTACCCAAGACAGAGCATCAAAGAAACACCTTGCTGGATTGAAATTCACTTACACCGGGCCCTCCAGC
STK11_1	chr19	1206993	1207169	+	CCAGCCGCGCCGCAAGCGGGCCAAGCTCATCGGCAAGTACCTGATGGGGGACCTGCTGGGGGAAGGCTCTTACGGCAAGGTGAAGGAGGTGCTGGACTCGGAGACGCTGTGCAGGAGGGCCGT
STK11_4	chr19	1220459	1220638	+	CCGACCTGGGCGTGGCCGAGGTAGGCACGTGCTAGGGGGGGCCCTGGGGCGCCCCCTCCCGGGCACTCCCTGAGGGCTGCACGGCACCGCCACAGGCACTGCACCCGTTCGCGGCGGACGACACCTGCCG
STK11_8	chr19	1221232	1221407	-	CCCGCCTCCCTGGGGCTGCGGGCAGAGGGATGAGGCTCCCACCTTTCAGCAGGTCAGAGAGCGGGGGGCCACAGTCGCCCGGGATGGCGTAGCTCCCCTTCCCGATGTTCTCAAACAACTTG
STK11_12	chr19	1223035	1223221	+	GGCGCAGCATGACTGTGGTGCCGTACTTGGAGGACCTGCACGGCGCGGACGAGGACGAGGACCTCTTCGACATCGAGGATGACATCATCTACACTCAGGACTTCACGGTGCCCGGTGAGTCTGGCGGGGGCCCCTGCCC
JAK3_1	chr19	17945666	17945840	+	GGTGACGCCACTAAACACTTCCCAGACCGTGGCGCCGAAGCCCCACTTGTCAGCTTCCAAGCTAAGTGTCTGCGCCTCCCGGAGACACTCGGGGGCCACCCAGGGGATCCTGTCGGTGAGCAC
JAK3_2	chr19	17947981	17948169	+	CGCTGCTTCCAGGAATGACTGGGGAAGGTGGGAAGGGAGAGAAGATGCGTGGGTTTCTTCCACTCCAATAATCCCAAATTTTGTGCTCACAGACCTGCCTTAGGGGAACACCTGGCCACAGGTCACCTTTGGCCCTGG
SRC	chr20	36031734	36031923	+	CCAGCCCGGGGAGAACCTCTAGGCACAGGCGGGCCCAGACCGGCTTCTCGGCTTGGATCCTGGGCTGGGTGGCCCCTGTCTCGGGGCTTGCCCCACTCTGCCTGCCTGCTGTTGGTCCTCTCTCTGTGGGGCTGA
GNAS1	chr20	57484390	57484560	+	TGCCGTGTCCTGACTTCTGGAATCTTTGAGACCAAGTTCCAGGTGGACAAAGTCAACTTCCAGTAAGCCAACTGTTACCTTTTTATATAACAGAGATCATGGTTTCTTGACATTCAC
SMARCB1_1	chr22	24133939	24134126	+	TCCGAGGTTCTCTGTACAAGAGATACCCCTCACTCTGGAGGCGACTAGCCACTGTGGAAGAGAGGAAGAAAATAGTTGCATCGTCACATGGTAAAAAAACAAAACCTAACACTAAGGGTGCGTCTTCACGAGGGTT
SMARCB1_3	chr22	24143210	24143383	+	GGGCCGAGACAAGAAGAGAACCTTCCCCCTTTGGTGTGGATGCATCGCTGCACTCACCCTCCGTGCTGATTCCGCCTTAGTTCTCCAGCACGTTTCAGTTCCTTCCTCCCCAGAAAAACACT
SMARCB1_4	chr22	24145552	24145726	+	GCTGCGAGACGCCTTCACCTGGAACATGAATGGTACAAGGCAGTCGGGCTTGGCTGGGCCTGGCCCCAACCCCTGTGTGTTACGTGGGAACAGTCCCGTTTCCTGCCAGCTGCCTGTCAGGC
SMARCB1_5_6	chr22	24176324	24176495	+	CGGCCCCGGCCTGGTAACCAGCCCATCAGCACACGGCTCCCACGGAGCATCTCAGAAGATTGGGCCGCCTCTCCTCCATCTTCTGGCAAGGACAGAGGCGAGGGGACAGCCCAGCGCCA
GNA11_4	chr19	3114824	3115004	-	GTAGCCCAAGGTGGCGATGCGGTCAACGTCGGTCAGGTAGCTGCAACACAGCGGTGGGTGCTCAGGCCGGCTGCCGGGGGTGGGGGGGCAGGACAGGGACACAGCACCCAAACCAGCGGGAGGACGGAAAGCCACC
GNA11_4	chr19	3114958	3115133	+	CCTGCCCACCCAGCAGGACGTGCTGCGGGTCCGCGTGCCCACCACCGGCATCATCGAGTACCCTTTCGACCTGGAGAACATCATCTTCCGGTACCGCCCGGGCCACAGCAGGCGGGGAGGGGGCACTGAGA
GNA11_5	chr19	3118802	3118989	-	CACTTCCTCCGCTCCGACCGCTGGCCCCCCACATCCACCATCCTGAAAGGACACAGCGCCAGGACTCAGCCACCTGGCGCCCCAAGGCCCAATCTGCAATCCCAGGACGGCTCCCACCCAAGCCCCTCCTGCCACACC
GNA11_6	chr19	3119208	3119395	-	CCGCAGCCCGGCGCACCATCGAACTCGGGGAAGTAGTCCACCAGGTGCGAGTACAGGATCTTGTCCTCCAGCAGGTCCTTCTTGTTGAGGAAGAGGATGACGGAGGAGTTCTGGAACCAGGGGTAGGTGATGATGGTCCGG
GNA11_7	chr19	3120865	3121035	+	GGGCCTTACTCGCTCATCCCCTGGGAGTGACAAAGGGGCCCACGAGTCCCTTGCCCTGGGCCGGGCTGGGGCACAGCCTCACCCTCTGCCCTCCCCCAGGTCCCCAGCGGGACGCCCAGGC
GNA11_7	chr19	3120985	3121170	-	CAGGATGGTGTCCTTCACGGCCGCGAACACGAAGCGGATGTTCTCCGTGTCGGTGGCACACGTGAAGTGTGAGTAGATGATCTTGTCGCTGTCGGGGTTCAGGTCCACGAACATCTTCAGGATGAACTCCCGCGCCGC
GNA11_7	chr19	3121121	3121304	+	GCAGCTCAACCTCAAGGAGTACAACCTGGTCTGAGCGCCCAGGCCCAGGGAGACGGGATGGAGACACGGGGCAGGACCTTCCTTCCACGGAGCCTGCGGCTGCCGGGCGGGTGGCGCTGCCGAGTCCGGGCCGGGGC
GNAQ_4	chr9	80412406	80412592	+	TACCTGAAAATGACACTTTGTAAGTCAAAGGGGTATTCGATGATCCCTGTGGTGGGGACTCGAACTCTAAGCACATCTTGTTGCGTAGGCAGGTAGGCAGGGTCAGCTACGCGGTCCAAGTCATTAAGATAGC
GNAQ_5	chr9	80409249	80409421	+	AAAGAAGTAAGTTCACTCCATTCCCCACACCCTACTTTCTATCATTTACTTGTATCAGATAATAAAATGATAATCCATTGCCTGTCTAAAGAACACTTACCTCATTGTCTGACT
GNAQ_5	chr9	80409335	80409510	-	AGGTCAGAGAGAAGAAAATGGATACACTGCTTTGAAAATGTCACCTCTATCATGTTTCTAGTAGCGCTTAGTGAATATGATCAAGTTCTCGTGGAGTCAGACAATGAGGTAAGTGTTCTTTA
GNAQ_5	chr9	80409459	80409639	+	TTTGGCCCCCTACATCGACCATTCTGCAAGGTTAACAATACTCATATTAATAACATATAAAGTAAAACTAAAAAGTCAACATAAATATAGCACTACTTACAAACTTAGGGAAAATATTCTCTTGAAT
GNAQ_6	chr9	80343306	80343476	+	GGGCAGCAATGGTGCACTGTAGTGCGTTAACTCCCACACTGGGGTTTGGAGACAAAACCTATTCACAGCTACTGAGCTGTGGTATGAGTGCTGACTTACCATCATATTCTGGGAAGT
GNAQ_6	chr9	80343392	80343561	-	GGTTCCAGAACTCCTCGGTTATTCTGTTCTTAAACAAGAAAGATCTTCTAGAGGAGAAAATCATGTATTCCCATCTAGTCGACTACTTCCCAGAATATGATGGTAAGTCAGCAC
GNAQ_6	chr9	80343504	80343689	+	CAGGGGTATGTGATAATTGTTCTAAAGAGAGCCTTGCTTTCCTCCATTCGGTTCTGGAAAAAAAAAAAAAATCAGAAAAAACAAGGAGTGAATTACATGATTACTTAATTTGTGAATTGTGTTTATTTT
GNAQ_7	chr9	80336110	80336280	+	TTAGTATTATGCAAATTGTTTTCCACAGAAATACAGTCCCTCTTGTGTATCTTCAATAGCCCACCAGGGAAGGGCAGGGCGGGTGTCTAGGAGGCACAATTAGACCAGATTGTACT
GNAQ_7	chr9	80336204	80336374	-	CTACTCCCACTTCACGTGCGCCACAGACACCGAGAATATCCGCTTTGTCTTTGCTGCCGTCAAGGACACCATCCTCCAGTTGAACCTGAAGGAGTACAATCTGGTCTAATTGTGCCTCC
GNAQ_7	chr9	80336320	80336495	+	GATAATTTTGTCACTGTCTGGGTTCAGGTCCACGAACATCTTCAGAATGAATTCTCGGGCTGCCTGGGCATCTCTCTGGGGTCCTTTCGGCCAAGAGACAAGAGGGACACTTTGTTACCTA
PIK3CA4_11	chr22	17052964	17053133	+	ATCCTCTCTCTGAAATCACTGCGCAGGAGAAAGATTTTCTATGGACCACAGGTAAGTGCTAAAATGGAGATTCTCTGTTTCTTTTTCTTTATTACAGAAAAAATAACTGACTTTGG
PIK3CA13_20	chr22	17055413	17055585	+	CACCTGAATAGGCAAGTCGAGGCAATGGAAAAGCTCATTAACTTAACTGACATTGTCAAACAGGAGAAGAAGGATGAAACACAAAAGTTGTGTGACTCTAGTCTGTGTTTGAGACTCTT
PTEN7.PTEN3	chr9	33675957	33676480	-	ATACACAATCTTTGTGCTGAAAGACATTATGACACCGCCAAATCTAATTACAGAGTTGCGCAATATCCTTTTGAAGACCATAACCCACCACAGCTAGAACTTATCAAACCCTTTTGTGAAGATCTTGACCAATGGCTAAGTGAAGATGACAATCATGTTGCAGCAATTCACTGTAAAGCTGGAAAGGGACGAACTGGTATAATGATTTATGCATATTTATTACATCGGGGCAAATTTTTAAAGGCACAAGAGGCCCTAGATTTCTATGGGGAAGTAAGGACCAGAGACAAAAAGGGAGTAACTATTCCCAGTCAGAGGCGCTATGTGTATTACTATAGCTACCTGGTAAAGAATCATGTGGATTATAGACCAGTGGCACTGTTGTTTCACAAGATGATG…
PTEN13	chr9	33675629	33675815	-	CAGAAAAAGTAGAAAATGGAAGTCTATGTGATCAAGAAATTGATAGCATTTGCAGTATAGAGCGTGCAGATAATGACAAGGAGTATCTAGTACTTACTTTAACAAAAAATGATCTTGACAAAGCAAATAAAGACA
GNA11_6.GAN11_7	chr7	65970150	65970483	+	CAGGATGGTGTCCTTCACGGCCGCGAACACGAAGCGGATGTTCTTCGTGTCGGTGGCGTACGTGAAGTGGGAGTCGATGATCTTGTCGCTGTCGGGGTTCATGTCCACTAACATCTTCAGGATGAACTCCCGCGCCGCCTGGGCGTCCTGCTGGGGCCCTTCGAACTCGGGGAAGTAGTCCACCATGTGTGAGTACAGGATATTGTCCTCCAGCAGGTCCTTCTTGTTGAGGAAGGTGATGACGGGGGAGTTCTGGAACCAGGGGTAGTCGATGATGGTCCGG
GNA11_7.GNA11_4	chr7	65970285	65970719	-	CCTGCCCACCCAGCAGGACGTGCTGCGGGTCCGCGTGCCCACCACCGGCGTCTTTCGACCTGGAGAACATCATCTTCAGGATGGCGGATGTTGGGGGACAGCGGTCGGCGCAGAGGAAGTGGATCCACTGCTTTGAGAACCTGACGTCCATCCCGTTTCTCGTCGCCCTCAGTGAATACGACCAAGTCCTGGTGGAGTCGGACAACGAGAACCGGATGGAGGAGAGCAAAGCCCTGTTCCGGACCATCATCGACTACCCCTGGTTCCAGAACTCCCCCGTCATCACCTTCCTCAACAAGAAGGACCTGCTGGAGGACAATATCCTGTACTCACACATGGTGGACTACTTCCCCGAGTTCGAAGGGCCCCAGCAGGACGCCCAGGC
GNAQ_5.GNAQ_7	chr2	132181238	132181750	+	TTAGTATTATGCAAATTGTTTTCCACAGAAATACAGTCCCTCTTGTGTATCTTCAATAGCCCACCATGGAAGGGCAGGGCGGGTGTCTAGGAGGCACAACTAGACCAGATTGTAATCCTTCAGGTTCAACTGGAGGATGGTGTCCTTGACGGCAGCAAACACAAAGCGGATATTCTCGGTGTCTGTGGCGCATGTGAAGTGGGAGTAGATAATTTGGTCACTGGGTTCAGGTCCACGAACATCTTCAGAATGAATTCTCGGGCTGCCTGGGCATCTCTCTGGGGTCCATCATATTCTGGGAAGTAGTCGACTAGATGGGAATACATGATTTTCTCCTCTGGAAGATCTTTCTTGTTTAACAACAGAATAACCGAGGAGTTCTGGAACCAGGGATACGTG…
GNAQ_6.GNAQ_7	chr2	132181448	132181600	+	GATAATTTGGTCACTGGGTTCAGGTCCACGAACATCTTCAGAATGAATTCTCGGGCTGCCTGGGCATCTCTCTGGGGTCCATCATATTCTGGGAAGT
GNAQ_7.GNAQ_5	chr2	132181332	132181839	-	AGGTCAGAGAGAAGAAAATGGATACACTGCTTTGAAAATGTCACCTCTATCATGTTTCTAGTAGCGCTTAGTGAATATGATCGAGTTCTCGTGGAGTCAGACAATGAGAACCGAATGGAGGAAAGCAAGGCTCTCTTTAGTACAATTATCACGTATCCCTGGTTCCAGAACTCCTCGGTTATTCTGTTGTTAAACAAGAAAGATCTTCCAGAGGAGAAAATCATGTATTCCCATCTAGTCGACTACTTCCCAGAATATGATGGACCCCAGAGAGATGCCCAGGCAGCCCGAGAATTCATTCTGAAGATGTTCGTGGACCTGAACCCAGTGACCAAATTATCTACTCCCACTTCACATGCGCCACAGACACCGAGAATATCCGCTTTGTGTTTGCTGCCG…
GNAQ_7	chr2	132181238	132181408	+	TTAGTATTATGCAAATTGTTTTCCACAGAAATACAGTCCCTCTTGTGTATCTTCAATAGCCCACCATGGAAGGGCAGGGCGGGTGTCTAGGAGGCACAACTAGACCAGATTGTAAT
IDH1_1_2	chr6	7517651	7517831	+	GCGACCTACGATGATGGATTTTACCCATCCACTCACAAGCTGGGGGATATTTTTGCAGATAATGGCTTCTCTGAGGACCGTGCCAACCAGAATATTTTGGATGGTGCCATTTGGCGATTTCCACATT
PTEN7.PTEN4	chr9	33675957	33676167	-	GTCAGAGGCGCTATGTGTATTACTATAGCTACCTGGTAAAGAATCATGTGGATTATAGACCAGTGGCACTGTTGTTTCACAAGATGATGTTTGAAACTATTCCAATGTTCAGTGGCGGAACTTGCAATCCTCAGTTTGTGGTCTGCCAGCTAAAG
PTEN13.PTEN4	chr9	33675629	33676167	-	GTCAGAGGCGCTATGTGTATTACTATAGCTACCTGGTAAAGAATCATGTGGATTATAGACCAGTGGCACTGTTGTTTCACAAGATGATGTTTGAAACTATTCCAATGTTCAGTGGCGGAACTTGCAATCCTCAGTTTGTGGTCTGCCAGCTAAAGGTGAAGATGTATTCCTCCAATTCAGGACCCACACGATGGGAGGACAAGTTCATGTATTTTGAGTTCCCTCAGCCGTTACCTGTGTGTGGTGATATCAAAGTAGAGTTCTTCCACAAACAGAACAAGATGCTAAAAAAGGACAAAATGTTTCACTTTTGGGTAAATACATTCTTCATACCAGGACCAGAGGAAACCTCAGAAAAAGTAGAAAATGGAAGTCTATGTGATCAAGAAATTGATAGCA…
